# Supplementary material for: A Toxoplasma Prolyl Hydroxylase Mediates Oxygen Stress Responses by Regulating Translation Elongation
Source: mBio. 2019 Mar 26;10(2):e00234-19. doi: 10.1128/mBio.00234-19 (PMC6437050; doi:10.1128/mBio.00234-19)
Supplement: TABLE S2 [file mBio.00234-19-st002.xlsx]

## Sheet: Sheet1
					SUPPLMENTAL TALBE 1
Symbol		Genus	Species	Strain	Gene ID	ID source (database)	Proposed activity	Phylum	Sub-phylum	Sub-sub	Sub-sub-sub	Group
Lg		Legionella	geestiana		WP_028386860.1	NCBI		bacteria				C
Pa		Pseudomonas	aerigunosa	PAO1	AAG03699.1	NCBI	EF-Tu P4H*	proteobacteria				C
Pp		Phytophthora	parasitica	INRA-310	XP_008901361.1	NCBI		Stramenopile	Heterokontophyta			A1
PuA		Pythium	ultimum		PYU1_T004073	pythiumdb.org	phyA-gnt1	Stramenopile	Heterokontophyta			A1
Cr		Chlamydomonas	reinhardtii		jgi|Chlre3|168638|fgenesh2_pg.C_scaffold_2000284	DOEjgi	PhyA	Chromalveolata	Cryptophyta			A1
SlA		Stylonychia	lemnae		Contig17973:1..4411, reverse complement	http://stylo.ciliate.org/blast	phyA-gnt1	Alveolata	Ciliophora	Spirotrichea	-	A1
Dd		Dictyostelium	discoideum		DDB_G0277759	DictyBase	phyA*	Amoebazoans	Dictyostelids			A1
Rf		Reticulomyxa	filosa		GI:569353547	NCBI	PhyA	Rhizaria	Cercozoa	Foraminifera		A1
VbA		Vitrella	brassicaformis	CCMP3155	CEM16584.1	NCBI	phyA	Alveolata	Chromerida			A1
CvA		Chromera	velia		CVEL_22358	CryptoDB	phyA	Alveolata	Chromerida			A1
EsA		Ectocarpus	siliculosis	Ec 32	GI:298707772	NCBI	phyA-gnt1	Alveolata	Ochrophyta			A1
Gt		Guillardia	theta	CCMP2712	GI:428176508	NCBI	phyA-gnt1	Chromalveolata	Cryptophyta			A1
Rg		Rhizoclosmatium	globosum		MCGO01000206.1	NCBI	phyA-gnt1	fungi				A1
Ng		Neagleria	gruberi		in contig 20 of scaffold 19	DOEjgi	phyA-gnt1	Excavate	Percolozoa			A1
Mc		Malawimonas	californiana		EC716818.1	NCBI	PhyA	Excavate	Loukozoa			A1
Eh		Emiliania	Huxleyi		XP_005760621.1; scaffold_1454|1889|4900; jgi|Emihu1|270276|estExt_fgeneshEH_pg.C_750078; jgi|JGI_CAHO3810.fwd| JGI_CAHO3810.fwd; jgi|JGI_CUPI1405.rev| JGI_CUPI1405.rev; jgi|JGI_CAHO3810.rev| JGI_CAHO3810.rev; jgi|JGI_CUPI1405.fwd| JGI_CUPI1405.fwd; jgi|JGI_CAHO3810.fwd| JGI_CAHO3810.fwd; ACCU1561-L22.x1d-F; scaffold_75|347000|348500	NCBI/DOEjgi	phyA-gnt1	Chromalveolata	Haptophyta			A1
Vc		Volvox	carteri	f.nagariensis	XP_002955656.1	NCBI	phyA-gnt1	Chromalveolata	Chlorophyta			A1
SmA		Symbodinium	microadriaticum		OLP91867.1	NCBI	phyA-gnt1	Alveolata	Dinophyceae	-		A1
SnA		Sarcocystis	neurona	SO SN1	SRCN_6476	ToxoDB	phyA	Alveolata	Apicomplexa			A1
NcA		Neospora	caninum	Liverpool	NCLIV_032800	ToxoDB	phyA	Alveolata	Apicomplexa			A1
TgA		Toxoplasma	gondii	ME49	TGME49_232960	ToxoDB	phyA*	Alveolata	Apicomplexa			A1
HhA		Hammondia	hammondi	H.H.34	HHA_232960	ToxoDB	phyA	Alveolata	Apicomplexa			A1
Po		Perkinsus	olseni		EU007818.1	NCBI	PHD2-like*	Alveolata	Perkinsidae			A2
Mb		Monosiga	brevicollis		XP_001748412.1	NCBI		Excavate	Choanoflagellate			A2
Sr		Salpingoeca	rosetta		XP_004994866.1	NCBI		Excavate	Choanoflagellate			A2
Ep		Exaiptasia	pallida		XM_021058503.1	NCBI		Metazoa	Cnidaria			A2
Ce		Caenorhabditis	elegans		GI:5923812	NCBI	Egl-9*	Metazoa	Protostomes			A2
Ta		Trichoplax	adhaerens		JQ844127.1	NCBI	PHD2*	Metazoa	Placozoa			A2
Sp		Strongylocentrotus	purpuratus		XP_783963.3	NCBI	PHD2	Metazoa	Deuterostomes			A2
Dm		Drosophila	melanogaster		NP_730906.1	NCBI	PHD2*	Metazoa	Protostomes			A2
Hs		Homo	sapiens		GI:13489073	NCBI	EGLN1*	Metazoa	Deuterostomes			A2
Mm		Mus	musculus		NP_444437.2	NCBI	PHD2*	Metazoa	Deuterostomes			A2
Cj		Coturnix	japonica		XP_015713334.1	NCBI	PHD2	Metazoa	Deuterostomes			A2
Xt		Xenopus	tropicalis		NP_001015960.1	NCBI	PHD2	Metazoa	Deuterostomes			A2
Am		Alexandrium	minutum		GW809377.1	NCBI		Alveolata	Dinophyceae			A/B
EsB		Ectocarpus	siliculosis		CBJ27890.1	NCBI		Heterokonta	Phaeophyceae			B3
Sp		Saprolegnia	parasitica		SPRG_14244	FungiDB		Heterokonta	Oomycete			B3
PuB		Pythium	ultimum		PYU1_G010659	FungiDB		Heterokonta	Oomycete			B3
Pn		Phytophthora	nicotianae		KUF77860.1	NCBI	sti1, heat shock prot.	Heterokonta	Oomycete			B3
TeA		Trichodesmium	erythraeum	IMS101	4244466	NCBI		Cyanobacteria				–
TeB		Trichodesmium	erythraeum	IMS101	4242859	NCBI		Cyanobacteria				–
VbB		Vitrella	brassicaformis	CCMP3155	GI:873236255	NCBI		Alveolata	Chromerida			B2
CvB		Chromera	velia	CCMP2878	Cvel_13030	CryptoDB		Alveolata	Chromerida			B2
Pm		Perkinsus	marinus	ATCC:50983	XP_002773980.1; XP_002773981.1; XP_002773982.1	NCBI		Alveolata	Perkinsidae			B2
SmB		Symbiodinium	microadriaticum		OLP96595.1	NCBI		Alveolata	Dinophyceae			B2
Bbe		Besnoitia	besnoiti		PFH37084	NCBI		Apicomplexa	Conoidasida	Eucoccidiorida	Sarcocystidae	B1
NcB		Neospora	caninum	Liverpool	GI:820693727	NCBI		Apicomplexa	Conoidasida	Eucoccidiorida	Sarcocystidae	B1
TgB		Toxoplasma	gondii	ME49	TGME49_214620	ToxoDB	Tg-phyB*	Apicomplexa	Conoidasida	Eucoccidiorida	Sarcocystidae	B1
HhB		Hammondia	hammondi		GI:675129670	NCBI		Apicomplexa	Conoidasida	Eucoccidiorida	Sarcocystidae	B1
Cs		Cystoisospora	suis		PHJ23109	NCBI		Apicomplexa	Conoidasida	Eucoccidiorida	Sarcocystidae	B1
SnB		Sarcocystis	neurona		SN3_00600535	ToxoDB		Apicomplexa	Conoidasida	Eucoccidiorida	Sarcocystidae	B1
wha		Physeter	catodon		XP_023973732.1	NCBI		sperm whale (contaminant)				B1
Ef		Eimeria	falciformis	Bayer_Haberkorn_1970	EfaB_PLUS_53301.g2771	ToxoDB		Apicomplexa	Conoidasida	Eucoccidiorida	Eimeriorina	B1
Cc		Cyclospora	cayetanensis		OEH77492	NCBI		Apicomplexa	Conoidasida	Eucoccidiorida	Eimeriorina	B1
Et		Eimeria	tenella	Houghton	NODE_2204_length_1392_cov_13.844110; NODE_10691_length_2077_cov_9.128069; NODE_2896_length_969_cov_15.135191	ToxoDB		Apicomplexa	Conoidasida	Eucoccidiorida	Eimeriorina	B1
Ta		Theileria	aqui		XP_004830141.1	NCBI		Apicomplexa	Aconoidasida	Haemosporida		B4
Bbi		Babesia	bigemina		CDR97790	NCBI		Apicomplexa	Aconoidasida	Piroplasmida		B4
Pr		Plasmodium	reichenoi		GI:832040889	NCBI		Apicomplexa	Aconoidasida	Haemosporida		B4
Pb		Plasmodium	berghei		XP_676226.1	NCBI		Apicomplexa	Aconoidasida	Haemosporida		B4
Ca		Cryptosporidium	andersoni		OII77012.1	NCBI		Apicomplexa	Conoidasida	Eucoccidiorida		B4
Cp		Cryptosporidium	parvum		XM_627176	NCBI		Apicomplexa	Conoidasida	Eucoccidiorida		B4
Gn		Gregarina	niphandrodes		XP_011128945	NCBI		Apicomplexa	Conoidasida	Gregarinasina		B4
Sc		Stentor	coeruleus		OMJ70290.1	NCBI		Alveolata	Ciliophora	Heterotrichea		B4
SlB		Stylonychia	lemnae		CDW75041	NCBI		Alveolata	Ciliophora	Spirotrichida		B4
Pt		Paramecium	tetraurelia		XP_001446029.1	NCBI		Alveolata	Ciliophora	Oligohymenophorea	Ciliophora	B4
Ppe		Pseudocohnilembus	persalinus		KRX11086.1	NCBI		Alveolata	Ciliophora	Oligohymenophorea	Ciliophora	B4
Tt		Tetrahymena	thermophila	SB210	TTHERM_01014560	ciliate.org		Alveolata	Ciliophora	Oligohymenophorea		B4
Im		Ichthyophthirius	multifiliis		GI:471221745	NCBI		Alveolata	Ciliophora	Oligohymenophorea		B4
							* experimental evidence
